# Supplementary material for: Homologous and Heterologous Expression of Delta(12)-Desaturase in Mucor circinelloides Enhanced the Production of Linolenic Acid
Source: Molecules. 2022 Aug 27;27(17):5511. doi: 10.3390/molecules27175511 (PMC9457725; doi:10.3390/molecules27175511)
Supplement: Supplementary file 1 [file molecules-27-05511-s001.zip]

Archive with 1 entries (1 files):
- molecules-1876918-supplementary.pdf
